# Supplementary material for: Dietary Intake of Adult Residents in Luxembourg Taking Part in Two Cross-Sectional Studies—ORISCAV-LUX (2007–2008) and ORISCAV-LUX 2 (2016–2017)
Source: Nutrients. 2021 Dec 7;13(12):4382. doi: 10.3390/nu13124382 (PMC8706514; doi:10.3390/nu13124382)
Supplement: Supplementary file 1 [file nutrients-13-04382-s001.zip]

Archive with 1 entries (1 files):
- nutrients-1490055-supplementary.pdf
